# Supplementary material for: Gene Expression and Stress Response Mediated by the Epigenetic Regulation of a Transposable Element Small RNA
Source: PLoS Genet. 2012 Feb 9;8(2):e1002474. doi: 10.1371/journal.pgen.1002474 (PMC3276544; doi:10.1371/journal.pgen.1002474)
Supplement: Table S1 — PCR primers and mutant alleles used in this report. (XLS) [file pgen.1002474.s008.xls]

## Sheet: Sheet1
Supplemental Table 1
Primer sequences and mutant alleles used in this report
Target	Experiment	Figure	Forward primer sequence	Reverse primer sequence 1	Reverse primer sequence 2
Athila6 region 3' of gag/pol	qRT-PCR	Figure 1	ACAGGAAGTGGGCGCACACC	CTCACAACGACGCAAGTGATCT
At1g08200	qRT-PCR, control	Figures 1, 5, Supplemental Figure 1	AGGCAACCCAAACAATGAAGTG	GATCGTTGGACTCTCGATAGCTG
Athila6 region 3' of gag/pol	Probe for Northern blot	Figures 1,2	TCACTTGCGTCGTTGTGAGTTT	TCAGAAACGTGATGGCTTTGAA
siRNA854	Probe for Northern blot	Figures 1,2	CTCCTCCTCCCTATCCTCATC
miR161	Probe for Northern blot	Figures 1,2	TAGTCACTTTCAATGCATTGA
siRNA02	Probe for Northern blot	Figures 1,2	GTTGACCAGTCCGCCAGCCGAT
GUS	RT-PCR	Figure 3	GACTGGGCAGATGAACATGG	AATCGCCGCTTTGGACATAC
At1g08200	RT-PCR	Figure 3, Supplemental Figures 3, 4	CGGGTTCTAGCGTGCTTTAG	TGGTTTTGAAGTGGCCTTCT
UBP1b	qRT-PCR	Figure 5	TTACGTCGGTAATCTTGCTCCAG	GACTTCCTCTATGACCCCAGCAG
FLAG-UBP1b	qRT-PCR	Figure 5	AGGATGACGATGACAAGCAGAG	GACTGTTGCTGCATAAGAGCTTG
miR161	qRT-PCR	Figure 5	TTGAAAGTGACTACATCGGGG
siRNA1003	qRT-PCR	Figure 5	ATGCCAAGTTTGGCCTCACGGTCT
siRNA02	qRT-PCR	Figure 5	ATCGGCTGGCGGACTGGTCAAC
siRNA854	qRT-PCR	Figure 5	GATGAGGATAGGGAGGAGGAG
TAS3a-D8	qRT-PCR	Figure 5	TTCTTGACCTTGTAAGGCCTT
Athila6 miR854 stem-loop	qRT-PCR	Supplemental Figure 1	GTAAGTTGCAGAGGTGGTGCAAG	CGGAATAGCTGTAGTAGAAGAGAAGC
UBP1b	RT-PCR	Supplemental Figures 3, 4	GATGCCCAGACTGCAATAGATG	CTGGAGCAAGATTACCGACGTA
At2g20610	RT-PCR	Supplemental Figure 4	GTCCTGGCTTCCCTCACTACG	CGCCCTCGGGATCATTCAAG
UBP1b sense strand	Bisulfite sequencing	Supplemental Figure 5A	AGGYAATATATGAYGGTGGTTA	AARTACTTRATTCCATTTAAACACA
UBP1b antisense strand	Bisulfite sequencing	Supplemental Figure 5A	AAAGTGTGTAGTATTGAATGAGAAGTA	TACTACCARTAARATCTTCCTC
UBP1b	RACE-PAT	Supplemental Figure 5B		GGAGGTTACTGATGCAATGCTG	CAACTAGCGATGAGCAAGATGG
UBP1b (5' end)	5' RACE	Supplemental Figure 5C		CATCATAACTTGTTGCTGCTGCTG	CTGCTGCTGCTTCAACCTCTG
ARF16	5' RACE	Supplemental Figure 5C		TGGTTCGACCCGCCTGATGAAATCTG	TGCGGTATCGTTGAGCCTTTTTCTGATAGCTG
Key for degenerate bases: M=A/C, R=A/G, W=A/T, S=C/G, Y=C/T, K=G/T
Mutant Allele	Background	Notes
ddm1-2	Col
met1 (ddm2-1 allele)	Col	Vongs et al., 1993 Science 260:1926-28
rdr1-1	Col
rdr2-1	Col
rdr6-15	Col
hen1-1	Ler
dcl1-14	Col
dcl2-1	Col
dcl3-1	Col
dcl4-2	Col
ago1-11	Ler
ago4 (Salk_71772)	Col
ago5 (Salk_050483)	Col
ago6 (Salk_031553)	Col
ago9 (Salk_126176)	Col
ago10 (pnh2)	Ler
nrpD1A (Salk_128428)	Col
nrpE1 (Salk_017795)	Col
ddm1-2 Ler	Ler
ubp1b (FLAG_298B04)	Ws
ubp1b (FLAG_071F09)	Ws
